# Supplementary material for: Topological Phase and Quantum Anomalous Hall Effect in Ferromagnetic Transition-Metal Dichalcogenides Monolayer 1T − VSe2
Source: Nanomaterials (Basel). 2021 Aug 4;11(8):1998. doi: 10.3390/nano11081998 (PMC8401610; doi:10.3390/nano11081998)
Supplement: Supplementary file 1 [file nanomaterials-11-01998-s001.zip]

Archive with 1 entries (1 files):
- nanomaterials-1262630-supplementary.pdf
